# Supplementary material for: Serological testing of an equal-volume milk sample – a new method to estimate the seroprevalence of small ruminant lentivirus infection?
Source: BMC Vet Res. 2023 Feb 10;19:43. doi: 10.1186/s12917-023-03599-z (PMC9912530; doi:10.1186/s12917-023-03599-z)
Supplement: Supplementary file 1 — Additional file 1: Table S1. Raw and corrected optical densities (OD) of 193 equal-volume milk samples (EVMS) measured using 3 ELISAs along with the proportion of seropositive individual milk samples in the equal-volume milk sample (EVMS%POS). [file 12917_2023_3599_MOESM1_ESM.xlsx]

## Sheet: Table S1
Table S1. Raw and corrected optical densities (OD) of 193 equal-volume milk samples (EVMS) measured using 3 ELISAs along with the proportion of seropositive individual milk samples in the equal-volume milk sample (EVMS%POS).
EVMS No.	SRLV status	EVMS%POS	sp-iELISA_ODEVMS	sp-iELISA_S/P%	TM/CA-iELISA_ODEVMS	TM/CA-iELISA_S/P%	SU-cELISA_ODEVMS	SU-cELISA_PI
1	seronegative	0	0.062	0.573888	0.4365	37.6832	0.794	8.94495
2	seronegative	0	0.052	-0.143472	0.253	19.9026	0.766	12.156
3	seronegative	0	0.054	0	0.25	19.8589	0.742	14.9083
4	seronegative	0	0.056	0.143472	0.36	31.1106	0.763	12.5
5	seronegative	0	0.066	0.860832	0.6975	64.7954	0.722	17.2018
6	seronegative	0	0.057	0.215208	0.2095	15.7579	0.758	13.0734
7	seronegative	0	0.114	4.30416	0.399	34.7284	0.508	41.7431
8	seronegative	0	0.058	0.286944	0.1735	11.9727	0.761	12.7294
9	seronegative	0	0.075	1.50646	0.413	36.6135	0.476	45.4128
10	seronegative	0	0.056	0.143472	0.159	10.7136	0.808	7.33945
11	seronegative	0	0.056	0.143472	0.4325	38.2582	0.817	6.30734
12	seronegative	0	0.06	0.430416	0.9285	89.0151	0.759	12.9587
13	seronegative	0	0.06	0.430416	0.25	19.7729	0.683	21.6743
14	seronegative	0	0.054	0	0.2525	19.7702	0.783	10.2064
15	seronegative	0	0.055	0.071736	0.176	12.3297	0.834	4.3578
16	seronegative	0	0.058	0.286944	0.2485	19.3679	0.704	19.2661
17	seronegative	0	0.059	0.35868	0.308	25.8099	0.582	33.2569
18	seronegative	0	0.055	0.071736	0.1725	12.0363	0.72	17.4312
19	seronegative	0	0.052	-0.143472	0.1575	10.4181	0.759	12.9587
20	seronegative	0	0.062	0.573888	0.2345	18.1317	0.734	15.8257
21	seronegative	0	0.056	0.143472	0.1565	10.1612	0.778	10.7798
22	seronegative	0	0.06	0.430416	0.406	35.6749	0.727	16.6284
23	seronegative	0	0.06	0.430416	0.1805	12.8566	0.749	14.1055
24	seronegative	0	0.056	0.143472	0.2315	17.8143	0.789	9.51835
25	seronegative	0	0.078	1.72166	0.305	25.2345	0.744	14.6789
26	seronegative	0	0.137	5.95409	0.5235	47.6458	0.562	35.5505
27	seronegative	0	0.058	0.286944	0.385	33.2108	0.774	11.2385
28	seronegative	0	0.063	0.645624	0.2695	21.6365	0.725	16.8578
29	seronegative	0	0.063	0.645624	0.3535	30.1949	0.759	12.9587
30	seronegative	0	0.06	0.430416	0.474	42.3503	0.687	21.2156
31	seronegative	0	0.058	0.286944	0.235	18.4127	0.618	29.1284
32	seronegative	0	0.067	0.932568	0.385	33.0544	0.497	43.0046
33	seronegative	0	0.057	0.215208	0.191	13.6586	0.642	26.3761
34	seronegative	0	0.055	0.071736	0.2295	17.7617	0.781	10.4358
35	seronegative	0	0.07	1.14778	0.4245	38.1885	0.562	35.5505
36	seronegative	0	0.063	0.645624	0.1985	14.628	0.792	9.17431
37	seronegative	0	0.061	0.502152	0.226	17.5621	0.845	3.09633
38	seronegative	0	0.064	0.71736	0.421	37.1289	0.742	14.9083
39	seronegative	0	0.059	0.35868	0.266	21.3274	0.778	10.7798
40	seronegative	0	0.069	1.07604	0.29	23.7258	0.74	15.1376
41	seronegative	0	0.062	0.573888	0.218	16.4526	0.791	9.28899
42	seronegative	0	0.055	0.071736	0.8435	79.1677	0.788	9.63303
43	seronegative	0	0.06	0.430416	0.4145	36.1193	0.767	12.0413
44	seronegative	0	0.055	0.071736	0.1665	11.1279	0.744	14.6789
45	seronegative	0	0.067	0.932568	0.212	15.7162	0.846	2.98165
46	seronegative	0	0.056	0.143472	0.177	12.2349	0.725	16.8578
47	seronegative	0	0.057	0.215208	0.189	13.5513	0.773	11.3532
48	seronegative	0	0.065	0.789096	0.3025	25.0104	0.74	15.1376
49	seronegative	0	0.057	0.215208	0.155	10.1549	0.774	11.2385
50	seronegative	0	0.054	0	0.2805	23.9235	0.783	10.2064
51	seronegative	0	0.07	1.14778	0.2915	23.8962	0.851	2.40826
52	seronegative	0	0.07	1.14778	0.311	25.6191	0.525	39.7936
53	seronegative	0	0.058	0.286944	0.118	6.31611	0.628	27.9817
54	seronegative	0	0.061	0.502152	0.317	26.2461	0.704	19.2661
55	seronegative	0	0.061	0.502152	0.2015	14.703	0.671	23.0505
56	seronegative	0	0.055	0.071736	0.1335	7.92596	0.714	18.1193
57	seronegative	0	0.061	0.502152	0.1865	13.3194	0.768	11.9266
58	seronegative	0	0.064	0.71736	0.2195	16.7715	0.768	11.9266
59	seronegative	0	0.064	0.71736	0.1995	14.6973	0.83	4.81651
60	seronegative	0	0.066	0.860832	0.177	12.141	0.646	25.9174
61	seronegative	0	0.11	4.01722	0.29	23.5225	0.824	5.50459
62	seronegative	0	0.062	0.573888	0.1545	9.83492	0.7	19.7248
63	seronegative	0	0.128	5.30846	0.2785	22.4245	0.658	24.5413
64	seronegative	0	0.068	1.0043	0.238	18.386	0.707	18.922
65	seronegative	0	0.116	4.44763	0.187	13.3189	0.696	20.1835
66	seronegative	0	0.075	1.50646	0.2035	14.9824	0.693	20.5275
67	seronegative	0	0.057	0.215208	0.169	11.5553	0.836	4.12844
68	seronegative	0	0.069	1.07604	0.2995	24.6227	0.494	43.3486
69	seronegative	0	0.064	0.71736	0.2725	21.9226	0.814	6.65138
70	seronegative	0	0.116	4.44763	0.176	12.2125	0.779	10.6651
71	seronegative	0	0.062	0.573888	0.1645	10.9815	0.623	28.555
72	seronegative	0	0.135	5.81062	0.2575	20.406	0.716	17.8899
73	seronegative	0	0.084	2.15208	0.1415	8.70717	0.769	11.8119
74	seronegative	0	0.08	1.86514	0.498	44.5688	0.525	39.7936
75	seronegative	0	0.13	5.45194	0.32	26.9466	0.814	6.65138
76	seronegative	0	0.064	0.71736	0.2535	19.863	0.755	13.4174
77	seronegative	0	0.071	1.21951	0.4345	38.1545	0.615	29.4725
78	seronegative	0	0.057	0.215208	0.2135	15.9335	0.745	14.5642
79	seronegative	0	0.069	1.07604	0.5515	50.3214	0.541	37.9587
80	seronegative	0	0.127	5.23673	0.2795	22.4234	0.74	15.1376
81	seronegative	0	0.086	2.29555	0.422	37.1278	0.602	30.9633
82	seronegative	0	0.064	0.71736	0.2045	15.1377	0.772	11.4679
83	seronegative	0	0.07	1.14778	0.4705	41.9005	0.855	1.94954
84	seronegative	0	0.072	1.29125	0.293	23.7383	0.7	19.7248
85	seronegative	0	0.101	3.37159	0.2875	23.2593	0.784	10.0917
86	seronegative	0	0.061	0.502152	0.198	14.3705	0.773	11.3532
87	seronegative	0	0.07	1.14778	0.252	19.7786	0.703	19.3807
88	seronegative	0	0.09	2.5825	0.2075	15.4707	0.749	14.1055
89	seronegative	0	0.078	1.72166	0.2075	15.4942	0.749	14.1055
90	seronegative	0	0.077	1.64993	0.2535	20.0193	0.734	15.8257
91	seronegative	0	0.143	6.38451	0.47	41.8776	0.534	38.7615
92	seronegative	0	0.0625	0.783554	0.1815	12.8148	0.714	15.4674
93	seronegative	0	0.071	0.980072	0.336	31.1066	0.527	13.748
94	seropositive	0.01	0.133	5.9122	1.2445	120.08	0.5695	32.6475
95	seropositive	0.02	0.2415	13.7997	1.499	145.74	0.5825	31.2995
96	seropositive	0.03	0.285	16.9314	1.8775	184.132	0.5295	37.4955
97	seropositive	0.04	0.307	18.5418	1.8525	181.376	0.5415	36.1057
98	seropositive	0.05	0.304	18.2758	1.774	173.509	0.5	40.8424
99	seropositive	0.06	0.273	16.0646	2.5725	253.937	0.505	40.2514
100	seropositive	0.07	0.5235	34.047	2.7195	268.845	0.4655	45.0032
101	seropositive	0.08	0.472	30.422	2.8065	277.788	0.446	47.3224
102	seropositive	0.09	0.8895	60.7886	2.833	280.489	0.3915	53.6929
103	seropositive	0.1	0.7875	53.4247	2.988	296.141	0.4075	51.916
104	seropositive	0.11	1.0145	69.6921	3.3275	330.443	0.3845	54.366
105	seropositive	0.12	0.9795	67.1263	3.1335	310.501	0.404	52.4126
106	seropositive	0.13	0.9165	62.3643	3.1105	308.352	0.381	54.8512
107	seropositive	0.14	1.0575	72.87	3.022	299.239	0.3865	54.3411
108	seropositive	0.15	0.8795	59.9533	3.018	299.221	0.341	59.8192
109	seropositive	0.16	1.2035	83.4545	3.255	322.915	0.252	70.1848
110	seropositive	0.17	1.5645	109.715	3.293	327.154	0.2575	69.5204
111	seropositive	0.18	1.712	120.312	3.3845	336.126	0.263	68.976
112	seropositive	0.19	1.9735	139.219	3.592	357.18	0.251	70.4059
113	seropositive	0.2	1.8485	130.977	3.5675	354.456	0.2675	68.4927
114	seropositive	0.21	1.666	117.446	3.342	331.475	0.2815	66.7236
115	seropositive	0.22	1.534	107.814	3.3565	333.097	0.276	67.348
116	seropositive	0.23	1.479	103.429	3.24	321.409	0.264	68.8178
117	seropositive	0.24	1.7555	123.725	3.28	325.172	0.2515	70.2811
118	seropositive	0.25	2.003	142	3.509	348.393	0.2475	70.6967
119	seropositive	0.26	1.824	129.135	3.429	340.122	0.2585	69.5394
120	seropositive	0.27	2.0675	146.681	3.6695	364.718	0.2545	69.9322
121	seropositive	0.28	2.019	142.214	3.6435	362.453	0.261	69.2124
122	seropositive	0.29	1.9775	139.441	3.6555	363.458	0.257	69.6624
123	seropositive	0.3	1.942	136.711	3.5615	354.115	0.2655	68.5977
124	seropositive	0.31	1.79	125.821	3.485	346.334	0.2605	69.223
125	seropositive	0.32	1.9035	134.082	3.475	345.416	0.2585	69.3965
126	seropositive	0.33	2.202	155.58	3.4785	345.738	0.2625	68.9294
127	seropositive	0.34	2.208	155.944	3.6365	361.667	0.255	69.9217
128	seropositive	0.35	2.1	148.292	3.81	379.25	0.274	67.6244
129	seropositive	0.36	2.2875	161.857	3.8385	381.944	0.283	66.6063
130	seropositive	0.37	2.089	147.684	3.8065	378.672	0.2425	71.3449
131	seropositive	0.38	2.078	146.535	3.554	353.05	0.2555	69.7683
132	seropositive	0.39	1.9615	138.103	3.639	361.697	0.262	69.0314
133	seropositive	0.4	2.129	151.009	3.476	345.425	0.246	70.9512
134	seropositive	0.41	2.324	164.563	3.745	372.558	0.247	70.7872
135	seropositive	0.42	2.3035	163.125	3.825	380.696	0.248	70.7319
136	seropositive	0.43	2.2845	161.799	3.961	394.47	0.252	70.1562
137	seropositive	0.44	2.4565	174.511	4.2	418.513	0.2585	69.5222
138	seropositive	0.45	2.4155	170.954	3.9075	388.978	0.256	69.6149
139	seropositive	0.46	2.3065	163.526	3.865	384.574	0.247	70.7987
140	seropositive	0.47	2.7375	194.969	3.9385	392.02	0.2365	72.0369
141	seropositive	0.48	2.8645	204.123	3.9	388.176	0.227	73.2027
142	seropositive	0.49	2.89	205.47	3.964	394.696	0.251	70.3087
143	seropositive	0.5	3.587	256.179	4.2	418.513	0.181	78.6514
144	seropositive	0.51	3.488	248.83	4.2	418.513	0.191	77.4636
145	seropositive	0.52	3.7345	266.855	4.2	418.513	0.203	76.0338
146	seropositive	0.53	3.5365	252.273	4.2	418.513	0.1845	78.2005
147	seropositive	0.54	3.687	263.398	4.2	418.513	0.2265	73.3961
148	seropositive	0.55	3.6795	262.921	4.2	418.513	0.185	78.1614
149	seropositive	0.56	3.7645	269.283	4.2	418.513	0.177	79.067
150	seropositive	0.57	3.718	265.736	4.2	418.513	0.1815	78.4865
151	seropositive	0.58	3.8	271.662	4.2	418.513	0.1845	78.2462
152	seropositive	0.59	3.7995	271.416	4.2	418.513	0.197	76.7259
153	seropositive	0.6	3.911	279.57	4.2	418.513	0.1875	77.9202
154	seropositive	0.61	3.828	273.272	4.2	418.513	0.192	77.3397
155	seropositive	0.62	3.8755	276.842	4.2	418.513	0.1825	78.4483
156	seropositive	0.63	3.8595	275.675	4.2	418.513	0.1795	78.7458
157	seropositive	0.64	3.904	279.057	4.2	418.513	0.183	78.4664
158	seropositive	0.65	3.9075	279.22	4.2	418.513	0.1635	80.6427
159	seropositive	0.66	3.901	278.837	4.2	418.513	0.172	79.6809
160	seropositive	0.67	3.9675	283.762	4.2	418.513	0.1785	78.8983
161	seropositive	0.68	4.011	286.384	4.2	418.513	0.177	79.1927
162	seropositive	0.69	4.031	287.887	4.2	418.513	0.178	79.0288
163	seropositive	0.7	4.0985	292.96	4.2	418.513	0.163	80.7504
164	seropositive	0.71	3.9845	284.392	4.2	418.513	0.157	81.4539
165	seropositive	0.72	3.9125	279.604	4.2	418.513	0.1505	82.2594
166	seropositive	0.73	3.963	283.359	4.2	418.513	0.1495	82.3147
167	seropositive	0.74	4.052	289.465	4.2	418.513	0.155	81.7017
168	seropositive	0.75	3.8635	275.875	4.2	418.513	0.1425	83.1478
169	seropositive	0.76	4.017	286.835	4.2	418.513	0.162	80.9486
170	seropositive	0.77	4.018	286.91	4.2	418.513	0.1535	81.899
171	seropositive	0.78	3.969	278.347	4.2	418.513	0.16	81.1279
172	seropositive	0.79	4.059	289.991	4.2	418.513	0.1455	82.8104
173	seropositive	0.8	4.073	291.044	4.2	418.513	0.155	81.6903
174	seropositive	0.81	4.048	289.165	4.2	418.513	0.1555	81.6112
175	seropositive	0.82	4.062	290.217	4.2	418.513	0.15	82.3213
176	seropositive	0.83	4.0905	292.359	4.2	418.513	0.152	82.1078
177	seropositive	0.84	4.039	288.488	4.2	418.513	0.163	80.7904
178	seropositive	0.85	4.0725	291.006	4.2	418.513	0.1655	80.4235
179	seropositive	0.86	4.2	300.589	4.2	418.513	0.1505	82.2308
180	seropositive	0.87	4.09	292.321	4.2	418.513	0.147	82.6416
181	seropositive	0.88	4.2	300.589	4.2	418.513	0.188	77.5211
182	seropositive	0.89	4.0795	291.532	4.2	418.513	0.151	82.1402
183	seropositive	0.9	4.0925	292.509	4.2	418.513	0.143	83.1201
184	seropositive	0.91	4.0945	292.66	4.2	418.513	0.154	81.8142
185	seropositive	0.92	3.9875	274.109	4.2	466.085	0.1655	80.9286
186	seropositive	0.93	4.083	280.44	4.2	466.085	0.1745	79.9354
187	seropositive	0.94	3.9725	273.016	4.2	466.085	0.1705	80.3685
188	seropositive	0.95	3.982	273.706	4.2	466.085	0.1725	80.1722
189	seropositive	0.96	4.001	274.511	4.2	466.085	0.1685	80.5821
190	seropositive	0.97	3.944	270.984	4.2	466.085	0.173	80.0652
191	seropositive	0.98	3.925	269.743	4.2	466.085	0.159	81.6301
192	seropositive	0.99	3.9205	269.233	4.2	466.085	0.166	80.8737
193	seropositive	1	3.9515	271.464	4.2	466.085	0.1675	80.6744
