# Supplementary material for: Serological testing of an equal-volume milk sample – a new method to estimate the seroprevalence of small ruminant lentivirus infection?
Source: BMC Vet Res. 2023 Feb 10;19:43. doi: 10.1186/s12917-023-03599-z (PMC9912530; doi:10.1186/s12917-023-03599-z)
Supplement: Supplementary file 2 — Additional file 2: Table S2. Raw and corrected optical densities (OD) of 200 serum and milk samples used in the experiment measured using 3 ELISAs – indirect ELISA based on a mix of synthetic viral peptides (sp-iELISA), indirect ELISA based on recombinant transmembrane and capsid proteins (TM/CA-iELISA), and competitive ELISA based on surface glycoprotein antigen (SU-cELISA). [file 12917_2023_3599_MOESM2_ESM.xlsx]

## Sheet: Table S2
Table S2. Raw and corrected optical densities (OD) of 200 serum and milk samples used in the experiment measured using 3 ELISAs – indirect ELISA based on a mix of synthetic viral peptides (sp-iELISA), indirect ELISA based on recombinant transmembrane and capsid proteins (TM/CA-iELISA), and competitive ELISA based on surface glycoprotein antigen (SU-cELISA).
Sample No.	SRLV status	sp-iELISA_OD_Serum	sp-iELISA_S/P%_Serum	sp-iELISA_OD_Milk	sp-iELISA_S/P%_Milk	TM/CA-iELISA_OD_Serum	TM/CA-iELISA_S/P%_Serum	TM/CA-iELISA_OD_Milk	TM/CA-iELISA_S/P%_Milk	SU-cELISA_OD_Serum	SU-cELISA_PI_Serum	SU-cELISA_OD_Milk	SU-cELISA_PI_Milk
1	seropositive	4.2	321.783	3.767	288.217	4.2	474.424	4.2	474.424	0.151	81.7853	0.176	78.7696
2	seropositive	4.2	321.783	4.2	321.783	4.2	474.424	4.2	474.424	0.296	64.2943	0.237	71.4113
3	seropositive	4.2	321.783	3.757	287.442	4.2	474.424	4.2	474.424	0.357	56.9361	0.411	50.4222
4	seropositive	4.2	321.783	3.75	286.899	3.567	401.498	3.659	412.097	0.124	85.0422	0.23	72.2557
5	seropositive	4.2	321.783	3.468	265.039	4.2	428.824	4.2	428.824	0.114	86.2485	0.357	56.9361
6	seropositive	4.2	321.783	4.2	321.783	3.85	392.404	3.946	402.393	0.144	82.6297	0.218	73.7033
7	seropositive	4.2	321.783	4.2	321.783	4.2	428.824	4.2	428.824	0.302	63.5706	0.431	48.0097
8	seropositive	4.2	337.013	2.971	237.256	3.528	358.897	3.176	322.268	0.092	86.9781	0.181	74.3808
9	seropositive	4.2	337.013	3.878	310.877	4.2	428.824	4.2	428.824	0.296	58.1033	0.387	45.2229
10	seropositive	4.2	337.013	2.887	230.438	4.2	428.824	3.992	407.18	0.258	63.482	0.358	49.3277
11	seropositive	4.2	337.013	3.558	284.903	3.55	361.186	3.564	362.643	0.127	82.0241	0.259	63.3404
12	seropositive	4.2	337.013	4.2	337.013	3.444	350.156	3.689	375.65	0.15	78.7686	0.218	69.1437
13	seropositive	4.2	337.013	3.839	307.711	3.961	403.954	4.2	428.824	0.101	85.7042	0.228	67.7282
14	seropositive	4.2	337.013	4.2	337.013	4.2	428.824	4.2	428.824	0.127	82.0241	0.153	78.3439
15	seropositive	4.2	337.013	4.2	337.013	4.2	416.271	4.2	416.271	0.183	74.0977	0.191	72.9653
16	seropositive	4.2	337.013	4.2	337.013	4.2	416.271	4.2	416.271	0.212	69.9929	0.321	54.5648
17	seropositive	4.2	337.013	3.253	260.146	4.2	416.271	4.2	416.271	0.263	62.7742	0.419	40.6936
18	seropositive	3.817	305.925	4.2	337.013	4.2	416.271	4.2	416.271	0.332	53.0078	0.272	61.5004
19	seropositive	4.2	337.013	3.906	313.149	3.643	359.98	3.635	359.171	0.131	81.4579	0.285	59.6603
20	seropositive	3.811	305.438	4.2	337.013	3.563	351.895	4.2	416.271	0.201	71.5499	0.392	44.5152
21	seropositive	4.2	337.013	3.953	316.964	4.2	416.271	4.2	416.271	0.133	81.1748	0.284	59.8018
22	seropositive	4.2	337.013	4.2	337.013	4.2	416.271	4.2	416.271	0.29	58.9526	0.284	59.8018
23	seropositive	4.2	324.932	4.2	324.932	4.2	416.271	4.2	416.271	0.211	59.4231	0.228	56.1538
24	seropositive	4.2	324.932	4.2	324.932	3.984	394.442	4.2	416.271	0.215	58.6538	0.258	50.3846
25	seropositive	4.2	324.932	4.2	324.932	4.2	416.271	4.2	416.271	0.119	77.1154	0.299	42.5
26	seropositive	4.2	324.932	4.2	324.932	3.914	387.367	3.917	387.671	0.129	75.1923	0.19	63.4615
27	seropositive	4.2	324.932	4.2	324.932	3.759	371.703	4.2	416.271	0.164	68.4615	0.144	72.3077
28	seropositive	4.2	324.932	3.981	307.789	4.2	416.271	4.2	416.271	0.111	78.6538	0.229	55.9615
29	seropositive	4.2	324.932	3.642	281.252	4.2	416.271	4.2	416.271	0.138	73.4615	0.31	40.3846
30	seropositive	4.2	324.932	4.2	324.932	3.675	363.214	4.2	416.271	0.107	79.4231	0.193	62.8846
31	seropositive	4.2	324.932	4.2	324.932	4.2	440.834	4.2	440.834	0.198	61.9231	0.166	68.0769
32	seropositive	3.897	301.213	4.2	324.932	2.924	304.436	3.89	407.696	0.151	70.9615	0.158	69.6154
33	seropositive	4.2	324.932	3.741	289.002	4.2	440.834	3.96	415.179	0.248	52.3077	0.327	37.1154
34	seropositive	4.2	324.932	4.2	324.932	4.2	440.834	4.2	440.834	0.203	60.9615	0.174	66.5385
35	seropositive	3.94	304.579	4.2	324.932	4.2	440.834	3.968	416.034	0.173	66.7308	0.115	77.8846
36	seropositive	4.2	324.932	3.394	261.84	3.444	360.021	3.363	351.363	0.127	75.5769	0.21	59.6154
37	seropositive	4.2	324.932	4.2	324.932	3.382	353.394	4.2	440.834	0.191	63.2692	0.19	63.4615
38	seropositive	4.2	324.932	4.2	324.932	4.2	440.834	4.2	440.834	0.207	60.1923	0.136	73.8462
39	seropositive	3.694	331.577	4.2	377.556	4.2	440.834	4.2	440.834	0.12	83.8493	0.102	86.2719
40	seropositive	3.976	357.201	4.2	377.556	3.87	405.559	4.2	440.834	0.343	53.8358	0.35	52.8937
41	seropositive	3.833	344.207	4.2	377.556	4.2	440.834	4.2	440.834	0.284	61.7766	0.227	69.4482
42	seropositive	4.2	377.556	4.2	377.556	3.612	377.98	4.2	440.834	0.267	64.0646	0.212	71.467
43	seropositive	4.2	377.556	4.2	377.556	3.362	351.256	3.981	417.424	0.12	83.8493	0.199	73.2167
44	seropositive	4.2	377.556	4.2	377.556	4.2	440.834	4.2	440.834	0.252	66.0834	0.412	44.5491
45	seropositive	3.627	325.488	1.797	159.2	3.928	411.758	3.281	342.598	0.216	70.9287	0.414	44.2799
46	seropositive	4.2	377.556	3.906	350.841	3.822	400.428	3.953	414.431	0.31	58.2773	0.443	40.3769
47	seropositive	4.2	377.556	4.2	377.556	3.69	386.317	3.864	404.917	0.245	67.0256	0.38	48.856
48	seropositive	4.2	377.556	4.2	377.556	3.87	405.559	4.2	440.834	0.135	81.8304	0.222	70.1211
49	seropositive	3.678	330.123	3.94	353.93	3.941	413.148	3.964	415.607	0.288	61.2382	0.491	33.9166
50	seropositive	4.2	377.556	4.2	377.556	3.958	414.965	3.949	414.003	0.232	68.7752	0.276	62.8533
51	seropositive	4.2	377.556	3.867	347.297	3.938	412.827	3.352	350.187	0.122	83.5801	0.327	55.9892
52	seropositive	3.936	353.567	3.411	305.861	4.2	325.98	3.908	302.851	0.35	52.8937	0.379	48.9906
53	seropositive	4.2	377.556	4.2	377.556	3.992	309.505	3.979	308.475	0.347	53.2974	0.535	27.9946
54	seropositive	3.983	357.837	3.567	320.036	3.926	304.277	3.894	301.743	0.311	58.1427	0.396	46.7026
55	seropositive	4.2	377.556	4.2	377.556	3.974	308.079	2.54	194.495	0.351	52.7591	0.468	37.0121
56	seropositive	4.2	377.556	4.2	377.556	3.997	309.901	4.2	325.98	0.325	56.2584	0.385	48.183
57	seropositive	4.2	353.447	3.707	311.489	4.2	325.98	4.2	325.98	0.297	57.2662	0.34	51.0791
58	seropositive	4.2	353.447	4.2	353.447	4.2	325.98	3.949	306.099	0.223	67.9137	0.364	47.6259
59	seropositive	4.2	353.447	2.759	230.809	3.97	307.762	3.994	309.663	0.174	74.964	0.36	48.2014
60	seropositive	4.2	353.447	4.2	353.447	3.968	307.604	4.2	325.98	0.13	81.295	0.204	70.6475
61	seropositive	3.974	334.213	3.201	268.426	3.93	304.594	3.421	264.277	0.093	86.6187	0.162	76.6906
62	seropositive	3.456	342.627	1.64	159.839	4.2	378.053	3.578	320.937	0.383	54.2959	0.277	66.9451
63	seropositive	3.874	384.701	3.414	338.4	3.601	323.049	3.146	281.267	0.209	75.0597	0.585	30.1909
64	seropositive	3.65	362.154	1.159	111.424	3.953	375.376	3.566	337.857	0.255	69.5704	0.331	60.5012
65	seropositive	3.801	377.353	3.135	310.317	4.2	399.321	4.2	399.321	0.223	73.389	0.521	37.8282
66	seropositive	3.801	377.353	2.692	265.727	3.821	362.579	2.814	264.954	0.3	64.2005	0.113	86.5155
67	seropositive	4.2	417.514	3.999	397.282	3.465	328.066	2.595	243.723	0.062	92.6014	0.297	64.5585
68	seropositive	4.2	417.514	3.97	394.363	4.2	399.321	4.2	399.321	0.108	87.1122	0.335	60.0239
69	seropositive	3.612	358.329	3.015	298.239	4.2	399.321	4.2	399.321	0.162	80.6683	0.067	92.0048
70	seropositive	3.961	393.457	3.293	326.22	4.2	399.321	3.661	347.067	0.113	86.5155	0.524	37.4702
71	seropositive	3.78	375.239	3.109	307.7	3.941	374.212	3.572	338.439	0.192	77.4118	0.466	45.1765
72	seropositive	3.935	390.84	3.598	356.92	3.498	331.265	3.442	325.836	0.104	87.7647	0.12	85.8824
73	seropositive	3.938	391.142	3.09	305.788	3.227	304.993	2.772	260.882	0.16	81.1765	0.373	56.1176
74	seropositive	3.714	368.596	2.33	229.29	3.691	349.976	3.792	359.767	0.15	82.3529	0.312	63.2941
75	seropositive	3.683	365.476	2.079	204.026	4.2	399.321	4.2	399.321	0.095	88.8235	0.306	64
76	seropositive	3.849	382.184	3.823	379.567	4.2	399.321	4.2	399.321	0.141	83.4118	0.296	65.1765
77	seropositive	4.2	417.514	3.921	389.431	3.196	301.987	1.926	178.866	0.12	85.8824	0.191	77.5294
78	seropositive	3.96	393.357	3.639	361.047	3.556	336.888	3.138	296.365	0.195	77.0588	0.347	59.1765
79	seropositive	4.2	417.514	3.871	384.399	4.2	399.321	4.2	399.321	0.283	66.7059	0.29	65.8824
80	seropositive	3.855	382.788	2.831	279.718	3.569	338.148	3.828	363.257	0.313	63.1765	0.585	31.1765
81	seropositive	4.2	417.514	3.932	390.539	4.2	399.321	3.969	376.927	0.08	90.5882	0.085	90
82	seropositive	3.993	396.678	3.975	394.867	3.94	374.115	3.936	373.728	0.1	88.2353	0.059	93.0588
83	seropositive	4.2	417.514	2.753	271.867	3.974	377.412	3.942	374.309	0.098	88.4706	0.367	56.8235
84	seropositive	3.061	302.869	2.722	268.747	3.558	337.082	3.96	376.054	0.124	85.4118	0.344	59.5294
85	seropositive	3.221	318.973	1.982	194.263	3.479	329.423	3.569	338.148	0.116	86.3529	0.272	68
86	seropositive	3.966	393.961	3.948	392.149	3.962	308.426	3.906	303.975	0.089	89.5294	0.138	83.7647
87	seropositive	3.976	394.967	3.501	347.157	4.2	327.345	3.477	269.873	0.141	83.4118	0.204	76
88	seropositive	3.893	386.613	3.844	381.681	3.944	306.995	3.948	307.313	0.077	90.9412	0.107	87.4118
89	seropositive	3.813	378.561	2.616	258.078	4.2	327.345	2.794	215.58	0.127	83.9748	0.243	69.3375
90	seropositive	4.2	417.514	3.92	389.331	3.932	306.041	3.962	308.426	0.072	90.9148	0.201	74.6372
91	seropositive	3.81	378.259	2.084	204.529	4.2	327.345	4.2	327.345	0.291	63.2808	0.533	32.7445
92	seropositive	3.51	348.062	2.693	265.828	3.985	310.254	3.942	306.836	0.119	84.9842	0.272	65.6782
93	seropositive	3.966	393.961	3.258	322.698	3.982	310.016	3.844	299.046	0.068	91.4196	0.167	78.9274
94	seropositive	3.564	353.498	3.608	357.927	3.981	309.936	4.2	327.345	0.126	84.1009	0.167	78.9274
95	seropositive	3.732	381.024	3.565	363.754	3.997	311.208	4.2	327.345	0.078	90.1577	0.248	68.7066
96	seropositive	4.2	429.421	3.941	402.637	4.2	308.049	4.2	308.049	0.114	85.6151	0.132	83.3438
97	seropositive	3.913	299.535	2.936	223.798	3.912	398.855	3.805	387.721	0.193	76.7189	0.381	54.041
98	seropositive	3.678	294.643	3.357	268.588	3.528	358.897	4.2	428.824	0.319	54.8478	0.42	40.552
99	seropositive	3.774	288.76	2.311	175.349	3.826	389.906	3.775	384.599	0.114	86.2485	0.281	66.1037
100	seropositive	3.572	286.039	3.888	311.688	3.511	357.128	3.998	407.804	0.31	56.1217	0.329	53.4324
101	seronegative	0.095	3.25175	0.083	2.41259	0.237	18.4845	0.24	18.8289	0.941	-3.12329	0.777	14.8493
102	seronegative	0.056	0.524476	0.054	0.384615	0.17	10.7922	0.138	7.11825	0.929	-1.80822	0.868	4.87671
103	seronegative	0.082	2.34266	0.091	2.97203	0.208	15.155	0.214	15.8439	0.884	3.12329	0.625	31.5068
104	seronegative	0.147	6.88811	0.08	2.2028	0.189	12.9736	0.164	10.1033	0.868	4.87671	0.857	6.08219
105	seronegative	0.096	3.32168	0.095	3.25175	0.178	11.7107	0.259	21.0103	0.892	2.24658	0.399	56.274
106	seronegative	0.059	0.734266	0.059	0.734266	0.208	15.155	0.187	12.744	0.92	-0.821918	1.014	-11.1233
107	seronegative	0.08	2.2028	0.055	0.454545	0.19	13.0884	0.107	3.55913	0.855	6.30137	0.814	10.7945
108	seronegative	0.063	1.01399	0.05	0.104895	0.227	17.3364	0.148	8.26636	0.878	3.78082	0.839	8.05479
109	seronegative	0.068	1.36364	0.051	0.174825	0.195	13.6625	0.168	10.5626	0.901	1.26027	0.868	4.87671
110	seronegative	0.052	0.339147	0.049	0.0484496	0.15	8.49598	0.132	6.42939	1.066	-4.4586	0.838	17.8834
111	seronegative	0.176	12.3547	0.086	3.63372	0.177	11.5959	0.176	11.4811	0.945	7.39833	1.596	-56.3939
112	seronegative	0.054	0.532946	0.046	-0.242248	0.163	9.98852	0.116	4.59242	0.953	6.6144	0.872	14.5517
113	seronegative	0.052	0.339147	0.047	-0.145349	0.209	15.2698	0.173	11.1366	1.372	-34.4439	0.947	7.20235
114	seronegative	0.052	0.339147	0.049	0.0484496	0.119	4.93685	0.215	15.9587	1.255	-22.9789	0.96	5.92847
115	seronegative	0.065	1.59884	0.049	0.0484496	0.201	14.3513	0.164	10.1033	1.37	-34.2479	0.855	16.2175
116	seronegative	0.06	1.11434	0.052	0.339147	0.168	10.5626	0.11	3.90356	1.028	-0.734934	0.836	18.0794
117	seronegative	0.053	0.436047	0.056	0.726744	0.151	8.61079	0.105	3.32951	1.018	0.244978	0.916	10.2401
118	seronegative	0.096	4.60271	0.065	1.59884	0.206	14.9254	0.144	7.80712	0.945	7.39833	0.866	15.1396
119	seronegative	0.049	0.0484496	0.049	0.0484496	0.109	3.78875	0.104	3.2147	0.935	8.37825	1.015	0.538951
120	seronegative	0.053	0.436047	0.048	-0.0484496	0.243	19.1734	0.156	9.18485	0.92	9.84811	0.968	5.14454
121	seronegative	0.059	1.01744	0.048	-0.0484496	0.169	10.6774	0.126	5.74053	0.985	3.47869	0.965	5.43851
122	seronegative	0.086	3.63372	0.059	1.01744	0.212	15.6142	0.14	7.34788	0.937	8.18226	0.908	11.024
123	seronegative	0.052	0.339147	0.045	-0.339147	0.13	5.52995	0.112	3.45622	0.947	7.20235	1.181	-15.7276
124	seronegative	0.06	1.11434	0.062	1.30814	0.155	8.41014	0.219	15.7834	0.93	8.8682	0.72	29.4463
125	seronegative	0.06	1.11434	0.05	0.145349	0.18	11.2903	0.109	3.1106	0.958	6.12445	1.009	1.1269
126	seronegative	0.056	0.726744	0.048	-0.0484496	0.189	12.3272	0.252	19.5853	1.385	-35.7178	0.907	11.122
127	seronegative	0.064	1.50194	0.055	0.629845	0.167	9.79263	0.273	22.0046	1.013	0.734934	0.987	3.2827
128	seronegative	0.062	1.30814	0.056	0.726744	0.207	14.4009	0.533	51.9585	1.007	1.32288	0.864	15.3356
129	seronegative	0.063	1.40504	0.048	-0.0484496	0.176	10.8295	0.1	2.07373	0.985	3.47869	0.846	17.0995
130	seronegative	0.07	1.62791	0.06	0.852713	0.157	8.64055	0.188	12.212	0.749	9.65018	1.026	-23.7636
131	seronegative	0.05	0.0775194	0.067	1.39535	0.123	4.7235	0.115	3.80184	0.783	5.54885	0.714	13.8721
132	seronegative	0.073	1.86047	0.071	1.70543	0.168	9.90783	0.103	2.41935	0.747	9.89144	0.779	6.03136
133	seronegative	0.067	1.39535	0.069	1.55039	0.23	17.0507	0.127	5.18433	0.797	3.86007	0.802	3.25694
134	seronegative	0.054	0.387597	0.062	1.00775	0.134	5.7232	0.109	3.12175	0.765	7.72014	0.79	4.70446
135	seronegative	0.056	0.542636	0.052	0.232558	0.134	5.7232	0.108	3.01769	0.808	2.53317	0.812	2.05066
136	seronegative	0.081	2.48062	0.083	2.63566	0.15	7.38814	0.111	3.32986	0.812	2.05066	0.736	11.2183
137	seronegative	0.071	1.70543	0.056	0.542636	0.114	3.64204	0.105	2.70552	0.762	8.08203	0.792	4.46321
138	seronegative	0.065	1.24031	0.067	1.39535	0.202	12.7992	0.108	3.01769	0.825	0.482509	0.893	-7.72014
139	seronegative	0.062	1.00775	0.051	0.155039	0.129	5.20291	0.101	2.28928	0.81	2.29192	0.808	2.53317
140	seronegative	0.113	4.96124	0.122	5.65891	0.133	5.61915	0.286	21.5401	0.784	5.42823	0.781	5.79011
141	seronegative	0.065	1.37987	0.052	0.324675	0.15	7.38814	0.194	11.9667	0.672	4.88323	0.582	17.6221
142	seronegative	0.074	2.11039	0.065	1.37987	0.173	9.78148	0.152	7.59625	0.704	0.353857	0.656	7.14791
143	seronegative	0.073	2.02922	0.066	1.46104	0.184	10.9261	0.122	4.47451	0.652	7.71408	0.703	0.4954
144	seronegative	0.071	1.86688	0.049	0.0811688	0.126	4.89074	0.123	4.57856	0.681	3.60934	0.643	8.98797
145	seronegative	0.058	0.811688	0.05	0.162338	0.177	10.1977	0.14	6.34755	0.693	1.91083	0.568	19.6037
146	seronegative	0.073	2.02922	0.047	-0.0811688	0.138	5.76049	0.099	1.8191	0.696	1.4862	0.544	23.0007
147	seronegative	0.055	0.568182	0.054	0.487013	0.109	2.82971	0.142	6.16473	0.702	0.636943	0.733	-3.75088
148	seronegative	0.073	2.02922	0.051	0.243506	0.156	7.57959	0.103	2.22335	0.669	5.30786	0.478	32.3425
149	seronegative	0.055	0.568182	0.054	0.487013	0.252	17.2815	0.199	11.9252	0.686	2.90163	0.648	8.28025
150	seronegative	0.062	1.01761	0.076	2.1135	0.162	8.18595	0.423	34.5629	0.517	0.576923	0.646	-24.2308
151	seronegative	0.06	0.861057	0.077	2.19178	0.105	2.42547	0.11	2.93077	0.666	-28.0769	0.722	-38.8462
152	seronegative	0.051	0.156556	0.059	0.782779	0.108	2.72865	0.134	5.35624	0.598	-15	0.727	-39.8077
153	seronegative	0.053	0.313112	0.06	0.861057	0.171	9.0955	0.279	20.0101	0.567	-9.03846	0.672	-29.2308
154	seronegative	0.063	1.09589	0.058	0.704501	0.172	9.19656	0.109	2.82971	0.698	-34.2308	0.657	-26.3462
155	seronegative	0.064	1.17417	0.05	0.0782779	0.241	16.1698	0.133	5.25518	0.66	-26.9231	0.728	-40
156	seronegative	0.05	0.0782779	0.076	2.1135	0.107	2.62759	0.582	50.6316	0.633	-21.7308	0.545	-4.80769
157	seronegative	0.056	0.547945	0.062	1.01761	0.143	6.26579	0.196	11.622	0.752	-44.6154	0.637	-22.5
158	seronegative	0.263	19.8092	0.11	5.90641	0.126	3.28713	0.062	-1.78218	0.748	-0.672948	0.756	-1.74966
159	seronegative	0.059	0.782779	0.189	10.9589	0.153	8.23089	0.415	36.2373	0.745	-43.2692	0.369	29.0385
160	seronegative	0.053	0.726942	0.048	0.272603	0.116	4.27579	0.188	11.9722	0.747	-0.538358	0.638	14.1319
161	seronegative	0.057	1.09041	0.086	3.72558	0.127	5.45163	0.447	39.6579	0.782	-5.24899	0.311	58.1427
162	seronegative	0.051	0.545207	0.057	1.09041	0.11	2.0198	0.051	-2.65347	0.758	-2.01884	0.798	-7.40242
163	seronegative	0.091	4.17992	0.065	1.81736	0.179	7.48515	0.117	2.57426	0.764	-2.82638	0.729	1.88425
164	seronegative	0.054	0.595745	0.049	0.170213	0.149	5.10891	0.137	4.15842	0.741	-6.61871	0.606	12.8058
165	seronegative	0.062	1.2766	0.053	0.510638	0.117	2.57426	0.117	2.57426	0.672	3.30935	0.677	2.58993
166	seronegative	0.053	0.510638	0.048	0.0851064	0.133	3.84158	0.163	6.21782	0.639	8.05755	0.698	-0.431655
167	seronegative	0.066	2.08605	0.074	3.12907	0.138	5.05051	0.098	1.37741	0.672	3.30935	0.606	12.8058
168	seronegative	0.057	0.912647	0.055	0.65189	0.262	16.4371	0.281	18.1818	0.703	-1.15108	0.602	13.3813
169	seronegative	0.082	4.1721	0.056	0.782269	0.152	6.33609	0.123	3.67309	0.641	7.76978	0.67	3.59712
170	seronegative	0.064	1.82529	0.052	0.260756	0.16	7.07071	0.114	2.84665	0.686	1.29496	0.456	34.3885
171	seronegative	0.058	1.04302	0.049	-0.130378	0.131	4.40771	0.111	2.57117	0.737	-6.04317	0.487	29.9281
172	seronegative	0.072	2.86832	0.066	2.08605	0.262	16.4371	0.203	11.0193	0.698	-0.431655	0.634	8.77698
173	seronegative	0.054	0.521512	0.047	-0.391134	0.109	2.38751	0.085	0.183655	0.689	0.863309	0.594	14.5324
174	seronegative	0.072	2.86832	0.052	0.260756	0.138	5.05051	0.129	4.22406	0.707	-1.72662	0.569	18.1295
175	seronegative	0.14	11.734	0.078	3.65059	0.289	18.9164	0.158	6.88705	0.725	-4.31655	0.606	12.8058
176	seronegative	0.057	0.912647	0.071	2.73794	0.123	3.67309	0.144	5.60147	0.722	-3.88489	0.618	11.0791
177	seronegative	0.096	5.99739	0.055	0.65189	0.135	4.77502	0.118	3.21396	0.676	2.73381	0.687	1.15108
178	seronegative	0.052	0.260756	0.066	2.08605	0.161	7.16253	0.099	1.46924	0.725	-4.31655	0.644	7.33813
179	seronegative	0.05	0	0.05	0	0.154	6.51974	0.12	3.39761	0.702	-1.00719	0.631	9.20863
180	seronegative	0.114	8.3442	0.069	2.47718	0.12	3.39761	0.12	3.39761	0.66	5.03597	0.618	11.0791
181	seronegative	0.052	0.260756	0.058	1.04302	0.133	4.59137	0.1	1.56107	0.71	-2.15827	0.638	8.20144
182	seronegative	0.064	1.82529	0.055	0.65189	0.118	3.21396	0.12	3.39761	0.81	-16.5468	0.606	12.8058
183	seronegative	0.058	1.04302	0.054	0.521512	0.129	4.22406	0.117	3.12213	0.746	-7.33813	0.611	12.0863
184	seronegative	0.064	1.82529	0.056	0.782269	0.139	5.14233	0.125	3.85675	0.818	2.38663	0.648	22.673
185	seronegative	0.18	16.9492	0.117	8.73533	0.12	3.39761	0.933	78.0533	0.774	7.63723	0.799	4.65394
186	seronegative	0.063	1.69492	0.057	0.912647	0.112	2.66299	0.099	1.46924	0.81	3.34129	0.762	9.06921
187	seronegative	0.064	1.82529	0.053	0.391134	0.16	7.07071	0.14	5.23416	0.759	9.42721	0.644	23.1504
188	seronegative	0.07	2.60756	0.055	0.65189	0.13	4.31589	0.133	4.59137	0.795	5.13126	0.742	11.4558
189	seronegative	0.062	1.56454	0.073	2.9987	0.144	5.60147	0.115	2.93848	0.782	6.68258	0.75	10.5012
190	seronegative	0.072	2.86832	0.06	1.30378	0.119	3.30579	0.099	1.46924	0.778	7.1599	0.736	12.1718
191	seronegative	0.067	2.21643	0.053	0.391134	0.115	2.93848	0.108	2.29568	0.765	8.71122	0.653	22.0764
192	seronegative	0.057	0.912647	0.146	12.5163	0.104	1.92837	0.48	36.4555	0.804	4.05728	0.275	67.1838
193	seronegative	0.048	-0.260756	0.059	1.1734	0.117	3.12213	0.097	1.28558	0.794	5.2506	0.672	19.8091
194	seronegative	0.08	3.91134	0.07	2.60756	0.15	6.15243	0.104	1.92837	0.755	9.90453	0.698	16.7064
195	seronegative	0.051	-0.100654	0.05	-0.201309	0.1	1.84198	0.095	1.35725	0.787	6.08592	0.787	6.08592
196	seronegative	0.076	2.4157	0.047	-0.503271	0.122	3.97479	0.102	2.03587	0.81	3.34129	0.67	20.0477
197	seronegative	0.07	1.81178	0.051	-0.100654	0.33	19.7138	0.172	7.15421	0.852	-0.235294	0.845	0.588235
198	seronegative	0.08	2.81832	0.053	0.100654	0.2	9.37997	0.133	4.05405	0.882	-3.76471	0.896	-5.41176
199	seronegative	0.07	2.32678	0.059	1.18925	0.158	6.04134	0.113	2.46423	0.819	-3.34385	0.75	5.36278
200	seronegative	0.297	19.2248	0.24	14.8062	0.1	2.18522	0.143	6.65973	0.781	5.79011	0.706	14.8372
